# Supplementary material for: Minimum Inhibitory Concentration Increase in Clostridioides difficile Isolates from Patients with Recurrence: Results from a Retrospective Single-Centre Cohort Study
Source: Microorganisms. 2025 Jun 28;13(7):1515. doi: 10.3390/microorganisms13071515 (PMC12300278; doi:10.3390/microorganisms13071515)
Supplement: Supplementary file 1 [file microorganisms-13-01515-s001.zip]

Archive with 1 entries (1 files):
- microorganisms-3683096-supplementary.pdf
